# Supplementary material for: Longitudinal Analysis of the Intestinal Microbiota in the Obese Mangalica Pig Reveals Alterations in Bacteria and Bacteriophage Populations Associated With Changes in Body Composition and Diet
Source: Front Cell Infect Microbiol. 2021 Oct 19;11:698657. doi: 10.3389/fcimb.2021.698657 (PMC8560744; doi:10.3389/fcimb.2021.698657)
Supplement: Supplementary file 6 [file Table_1.xlsx]

## Sheet: Sheet1
Table S1. Differential Abundance - Bacterial Phylum and Species
Phylum	log2-Fold Change LF-AL	lfcSE	p-value	padj
p__Actinobacteria	1.30949	1.39882	0.349203	0.419044
p__Bacteroidetes	-0.467768	0.404206	0.247169	0.370754
p__Firmicutes	1.82608	0.656171	0.00538692	0.0161608
p__Lentisphaerae	1.67064	2.88599	0.562671	0.562671
p__Proteobacteria	4.81341	1.27453	0.000158979	0.000953873
p__Spirochaetes	-1.29271	0.517658	0.0125169	0.0250339
Species	log2-Fold Change LF-AL	lfcSE	p-value	padj
s__Acinetobacter_gandensis	25.3824	3.02623	NA	NA
s__Acinetobacter_lwoffii	23.1191	3.02664	NA	NA
s__Acinetobacter_schindleri	22.1838	3.02728	NA	NA
s__Acinetobacter_towneri	29.6658	3.02619	NA	NA
s__Acinetobacter_variabilis	23.8471	3.02652	NA	NA
s__Bacteroides_sp_CAG_598	20.7008	3.02942	NA	NA
s__Bifidobacterium_boum	-23.9833	3.02705	2.31889e-15	1.15944e-14
s__Bifidobacterium_pseudolongum	29.0085	3.0262	NA	NA
s__Bifidobacterium_thermacidophilum	0.351315	2.32987	0.880144	0.916788
s__Bifidobacterium_thermophilum	1.142	1.82192	0.530782	0.916788
s__Butyricicoccus_porcorum	22.5802	3.02703	NA	NA
s__Campylobacter_lanienae	4.02917	2.88689	NA	NA
s__Caryophanon_tenue	26.0821	3.02625	NA	NA
s__Comamonas_kerstersii	22.9995	3.02659	NA	NA
s__Corynebacterium_nuruki	-23.6756	3.02728	NA	NA
s__Cutibacterium_acnes	-0.247439	2.02139	0.902574	0.916788
s__Desulfovibrio_piger	-0.240945	1.38812	0.862198	0.916788
s__Escherichia_coli	5.21017	2.88537	0.0709617	0.236539
s__Firmicutes_bacterium_CAG_555	4.52507	3.03954	NA	NA
s__Geobacillus_stearothermophilus	0.301485	2.88558	0.916788	0.916788
s__Helicobacter_sp_10_6591	24.1573	3.02646	NA	NA
s__Lactobacillus_amylovorus	2.01623	1.3507	0.135507	0.387163
s__Lactobacillus_equicursoris	-0.601157	1.8226	0.741524	0.916788
s__Lactobacillus_mucosae	-25.7591	3.02643	NA	NA
s__Lactobacillus_reuteri	7.80585	2.88591	0.00683435	0.0273374
s__Megasphaera_elsdenii	27.3311	3.02621	1.69421e-19	1.69421e-18
s__Prevotella_copri	24.6878	3.02637	3.41905e-16	2.27937e-15
s__Prevotella_sp_CAG_520	24.456	3.0264	NA	NA
s__Prevotella_sp_P2_180	-0.817149	1.46031	0.57577	0.916788
s__Prevotella_sp_P3_122	0.615345	1.35776	0.650401	0.916788
s__Prevotella_sp_P5_92	-1.4099	1.31135	0.282305	0.705762
s__Roseburia_sp_499	-26.431	3.02633	NA	NA
s__Ruminococcus_champanellensis	0.247292	2.25018	0.91249	0.916788
s__Ruminococcus_flavefaciens	-28.6142	3.02622	3.21671e-21	6.43342e-20
s__Ruminococcus_sp_CAG_624	25.9074	3.02626	NA	NA
s__Solibacillus_kalamii	19.7491	3.03258	NA	NA
s__Solibacillus_silvestris	22.5533	3.02684	NA	NA
s__Streptococcus_hyointestinalis	-27.4092	3.02626	NA	NA
s__Treponema_porcinum	-1.03012	1.40034	0.461961	0.916788
s__Turicibacter_sanguinis	0.424599	1.28556	0.741187	0.916788
s__Victivallis_vadensis	0.638304	2.88576	0.824944	0.916788
