# Supplementary material for: Longitudinal Analysis of the Intestinal Microbiota in the Obese Mangalica Pig Reveals Alterations in Bacteria and Bacteriophage Populations Associated With Changes in Body Composition and Diet
Source: Front Cell Infect Microbiol. 2021 Oct 19;11:698657. doi: 10.3389/fcimb.2021.698657 (PMC8560744; doi:10.3389/fcimb.2021.698657)
Supplement: Supplementary file 7 [file Table_2.xlsx]

## Sheet: Sheet1
Table S2. Differential Abundance - Viral Genera and Species
Genus	log2-Fold Change LF-AL	Standard Error	p-value	padj		Species	log2-Fold Change LF-AL	Standard Error	p-value	padj
g__Caudovirales_unclassified	-2.24848	1.77987	0.206487	0.315491		s__Adoxophyes_orana_granulovirus	3.49204	3.02847	NA	NA
g__Felixo1virus	-4.84474	2.89024	NA	NA		s__Anguillid_herpesvirus_1	-2.37133	2.8899	0.411898	0.566649
g__Js98virus	-27.5151	3.02783	NA	NA		s__Bacillus_phage_phi105	5.47803	2.89182	NA	NA
g__Msw3virus	-27.1137	3.02839	NA	NA		s__Bacillus_virus_SPbeta	4.17183	2.88819	NA	NA
g__Muvirus	-3.09202	2.38531	0.19488	0.315491		s__Cronobacter_phage_ENT47670	22.8867	3.02645	NA	NA
g__Myoviridae_unclassified	8.07105e-06	1.45099	0.999996	0.999996		s__Cyprinid_herpesvirus_3	-2.86742	2.07862	0.167747	0.319517
g__P1virus	-1.91271	1.5499	0.217173	0.315491		s__Enterobacteria_phage_13a	-24.6301	3.02883	4.23e-16	3.38132e-15
g__P2virus	1.76974	2.63402	0.501661	0.599894		s__Enterobacteria_phage_cdtI	8.03287	3.01975	0.00781156	0.0284057
g__Sp18virus	-24.8131	3.03321	NA	NA		s__Enterobacteria_phage_EcoDS1	-24.0046	3.02982	NA	NA
g__T4virus	-27.4455	3.02789	NA	NA		s__Enterobacteria_phage_ES18	4.46669	3.02485	NA	NA
g__Epsilon15virus	1.83772	2.89041	0.524908	0.599894		s__Enterobacteria_phage_fiAA91_ss	4.79414	2.92365	0.101052	0.224559
g__G7cvirus	-27.0675	3.02846	NA	NA		s__Enterobacteria_phage_HK225	6.58938	3.02196	0.0292203	0.0899087
g__N4virus	-29.3111	3.02663	3.51262e-22	5.62019e-21		s__Enterobacteria_phage_IME10	0.379318	2.73135	0.889548	0.936367
g__P22virus	-0.983699	2.62258	0.707595	0.754768		s__Enterobacteria_phage_K1F	-22.6823	3.0306	NA	NA
g__Phieco32virus	19.5768	3.02712	NA	NA		s__Enterobacteria_phage_mEp237	8.45629	3.02133	0.00512834	0.0227926
g__Podoviridae_unclassified	3.87919	3.02292	NA	NA		s__Enterobacteria_phage_mEp460	1.61701	2.51095	0.519586	0.638249
g__T7virus	-28.928	3.02677	1.20752e-21	9.66016e-21		s__Enterobacteria_phage_P4	3.48688	2.2731	0.125036	0.250071
g__Hk97virus	5.5162	2.99432	0.0654427	0.209417		s__Enterobacteria_phage_phiP27	20.0901	3.02812	NA	NA
g__Jerseyvirus	-26.7478	3.02906	NA	NA		s__Enterobacteria_phage_T3	-25.5355	3.02754	3.33e-17	4.43951e-16
g__Pis4avirus	3.8763	3.02292	0.199736	0.315491		s__Enterobacteria_phage_YYZ_2008	26.2446	3.02621	4.23e-18	8.45964e-17
g__Sfi21dt1virus	0.73085	2.50474	NA	NA		s__Escherichia_phage_D108	-1.15445	2.49544	0.643634	0.757217
g__Siphoviridae_unclassified	3.1308	1.56302	0.0451721	0.180688		s__Escherichia_phage_HK639	20.6655	3.02748	NA	NA
g__Spbetavirus	4.17177	2.88817	NA	NA		s__Escherichia_phage_KBNP135	3.77931	3.02714	NA	NA
g__Cyprinivirus	-4.67589	1.61099	0.00370196	0.0197438		s__Escherichia_phage_KBNP21	-26.9257	3.02668	5.78e-19	2.31331e-17
g__Gammaretrovirus	-2.67771	2.02093	0.185174	0.315491		s__Escherichia_phage_phiKT	1.92692	3.0428	0.526556	0.638249
g__Betabaculovirus	-0.287656	1.88634	NA	NA		s__Escherichia_phage_TL_2011b	4.95927	2.90116	0.0873749	0.205588
g__Porprismacovirus	-2.33016	1.66976	0.162863	0.315491		s__Escherichia_virus_Bp7	-24.9813	3.02823	NA	NA
g__Viruses_unclassified	3.57807	3.02334	0.236618	0.315491		s__Escherichia_virus_G7C	-24.8388	3.02846	NA	NA
						s__Escherichia_virus_HK544	2.34064	3.03742	NA	NA
						s__Escherichia_virus_JS10	-23.0989	3.03426	NA	NA
						s__Escherichia_virus_mEpX1	22.6547	3.02649	7.13e-14	4.07394e-13
						s__Escherichia_virus_N4	-23.9101	3.03066	3.04e-15	2.02439e-14
						s__Escherichia_virus_P1	0.249334	1.75226	0.886849	0.936367
						s__Escherichia_virus_P2	2.7109	2.89717	0.349425	0.537578
						s__Escherichia_virus_phiEco32	21.31	3.02699	NA	NA
						s__Escherichia_virus_phiV10	0.268749	2.69995	0.920711	0.944319
						s__Escherichia_virus_RB32	-25.2338	3.02789	NA	NA
						s__Escherichia_virus_wV8	-24.3756	3.02936	NA	NA
						s__Klebsiella_phage_JD001	-24.7841	3.02839	NA	NA
						s__Lactobacillus_phage_phiAQ113	6.15673e-06	1.35961	0.999996	0.999996
						s__Microbacterium_phage_Min1	2.88162	3.03233	0.341962	0.537578
						s__Porcine_associated_porprismacovirus_2	-0.602314	2.49105	0.808942	0.898824
						s__Porcine_associated_porprismacovirus_3	-2.12878	2.66831	0.424987	0.566649
						s__Porcine_type_C_oncovirus	-1.6574	2.00347	0.408086	0.566649
						s__Pseudomonas_phage_PaBG	23.1979	3.02639	NA	NA
						s__Salmonella_phage_epsilon34	3.66007	3.02766	NA	NA
						s__Salmonella_phage_Fels_1	6.35389	3.02211	0.0355124	0.0953471
						s__Salmonella_phage_g341c	6.60943	3.02195	0.0287321	0.0899087
						s__Salmonella_phage_RE_2010	24.6122	3.02626	4.19e-16	3.38132e-15
						s__Salmonella_phage_SSU5	3.16732	2.88846	0.272841	0.461465
						s__Salmonella_phage_Vi_II_E1	5.33235	3.02316	0.0777601	0.1944
						s__Salmonella_phage_Vi06	-4.86374	3.0955	0.11613	0.244483
						s__Salmonella_virus_FelixO1	-2.53531	2.89469	NA	NA
						s__Salmonella_virus_HK620	2.23383	2.9388	0.447185	0.577013
						s__Salmonella_virus_Jersey	-24.5183	3.02906	NA	NA
						s__Shigella_phage_SfIV	8.97039	3.02126	0.00298685	0.0149343
						s__Shigella_virus_Sf6	3.58898	2.9002	0.215903	0.392551
						s__Shigella_virus_SP18	-23.2881	3.03321	NA	NA
						s__Stenotrophomonas_phage_IME15	-8.1458	3.035	0.00727581	0.0284057
						s__Streptococcus_phage_phiNJ2	-6.4458	3.05425	NA	NA
						s__Streptococcus_virus_7201	1.12023	2.90435	0.699712	0.79967
						s__Streptococcus_virus_phiAbc2	2.02294	2.33494	0.386283	0.566649
						s__Streptococcus_virus_Sfi21	20.0529	3.02757	NA	NA
						s__Stx2_converting_phage_1717	6.08201	2.89661	0.0357552	0.0953471
						s__Thermus_phage_phi_OH2	-2.99535	2.75471	0.276879	0.461465
