# Supplementary material for: Longitudinal Analysis of the Intestinal Microbiota in the Obese Mangalica Pig Reveals Alterations in Bacteria and Bacteriophage Populations Associated With Changes in Body Composition and Diet
Source: Front Cell Infect Microbiol. 2021 Oct 19;11:698657. doi: 10.3389/fcimb.2021.698657 (PMC8560744; doi:10.3389/fcimb.2021.698657)
Supplement: Supplementary file 9 [file Table_4.xlsx]

## Sheet: Sheet1
Table S4. Differential Abundance Time Series - Bacterial Species
	Initial													1 Week PD												10 Week PD												14 Week PD
Species	Log2 Fold Change LF-AL	Log2 Fold Change LF-HF	Log2 Fold Change AL-HF	Standard Error LF-AL	Standard Error LF-HF	Standard Error AL-HF	p-value LF-AL	p-value LF-HF	p-value AL-HF	padj LF-AL	padj LF-HF	padj AL-HF	Log2 Fold Change LF-AL	Log2 Fold Change LF-HF	Log2 Fold Change AL-HF	Standard Error LF-AL	Standard Error LF-HF	Standard Error AL-HF	p-value LF-AL	p-value LF-HF	p-value AL-HF	padj LF-AL	padj LF-HF	padj AL-HF	Log2 Fold Change LF-AL	Log2 Fold Change LF-HF	Log2 Fold Change AL-HF	Standard Error LF-AL	Standard Error LF-HF	Standard Error AL-HF	p-value LF-AL	p-value LF-HF	p-value AL-HF	padj LF-AL	padj LF-HF	padj AL-HF	Log2 Fold Change LF-AL	Log2 Fold Change LF-HF	Log2 Fold Change AL-HF	Standard Error LF-AL	Standard Error LF-HF	Standard Error AL-HF	p-value LF-AL	p-value LF-HF	p-value AL-HF	padj LF-AL	padj LF-HF	padj AL-HF	Log2 Fold Change LF-AL
s__Acidaminococcus_fermentans	-3.44821	-3.09036	0.357855	4.56591	4.566	4.56267			0.937485	0.784831	1	0.996078	-9.14153	0	8.79039	4.7858	4.99758	4.7858	0.0561157	1	0.0662446	0.267375	1	0.188347	25.0755	34.0923	0	4.78481		4.99745	1.60008e-07	1.04135e-12	1	1.10102e-06	2.46452e-11	1	NA	NA	NA	NA	NA	NA	NA	NA	NA	NA	NA	NA	NA
s__Aeriscardovia_aeriphila	NA	NA	NA	NA	NA	NA			NA	NA	NA	NA	NA	NA	NA	NA	NA	NA	NA	NA	NA	NA	NA	NA	NA	NA	NA	NA	4.78493	NA	NA	NA	NA	NA	NA	NA	-7.77734	0	7.92434	4.78634	4.99758	4.78634	0.104183	1	0.0977992	0.213305	1	NA	NA
s__Agathobaculum_butyriciproducens	-25.216	-23.8217	1.39431	4.00695	4.00718	3.7386			0.709186	6.27437e-09	2.57115e-08	0.93616	-2.90666	3.4218	6.32846	3.34935	3.35453	3.35417	0.385489	0.307703	0.0591947	0.918371	0.623337	0.184176	-13.9604	0	13.1249	3.14529	NA	3.14529	9.05766e-06	1	3.00798e-05	3.38471e-05	1	7.36436e-05	-25.6687	0	25.806	4.78479	4.99758	4.78479	8.11057e-08	1	6.9156e-08	1.24903e-06	1	9.71372e-07	-24.7076
s__Anaerostipes_sp_992a	-3.60347	-0.0760376	3.52743	2.22856	2.22928	2.22821			0.113403	0.27694	1	0.244697	-2.37817	-7.67392	-5.29575	1.85318	1.85284	1.85135	0.19939	3.44714e-05	0.00422998	0.576808	0.000164246	0.0163156	NA	NA	NA	NA	3.4603	NA	NA	NA	NA	NA	NA	NA	0	-36.729	-26.5607	4.99745	4.7849	4.78478	1	1.6412e-14	2.83906e-08	1	1.26e-12	6.81375e-07	NA
s__Bacillus_cereus_group	NA	NA	NA	NA	NA	NA			NA	NA	NA	NA	NA	NA	NA	NA	NA	NA	NA	NA	NA	NA	NA	NA	-0.59897	-1.67641	-1.07744	1.51593	NA	1.5158	0.692756	0.26875	0.477204	0.848029	0.454316	0.639273	0.0901601	0.10361	0.0134497	0.658272	0.658311	0.658267	0.891059	0.87494	0.983699	0.939884	1	1	0.720889
s__Bifidobacterium_boum	NA	NA	NA	NA	NA	NA			NA	NA	NA	NA	NA	NA	NA	NA	NA	NA	NA	NA	NA	NA	NA	NA	NA	NA	NA	NA	1.51582	NA	NA	NA	NA	NA	NA	NA	NA	NA	NA	NA	NA	NA	NA	NA	NA	NA	NA	NA	0
s__Bifidobacterium_thermacidophilum	-0.585659	0.956277	1.54194	4.56258	4.56293	4.56272			0.735407	1	1	0.936333	-24.9331	-25.7582	-0.825119	4.78491	4.78495	4.56239	1.88052e-07	7.31868e-08	0.856484	2.7762e-06	5.92813e-07	0.950305	8.59453	8.57445	0	4.7858	NA	4.99745	0.0725196	0.0731969	1	0.166093	0.152852	1	0.23554	12.2003	11.9648	2.14165	2.58207	2.58198	0.912425	2.30106e-06	3.58749e-06	0.949415	1.97e-05	1.51941e-05	NA
s__Bifidobacterium_thermophilum	-1.49968	0.277048	1.77672	1.24561	1.24596	1.24554			0.153735	0.501453	1	0.290388	0.389387	-0.18819	-0.577577	1.99563	1.9956	1.99566	0.845299	0.924869	0.772263	1	1	0.919901	3.15579	10.9151	7.75934	3.54763	4.78591	3.82948	0.373708	0.00433655	0.0427428	0.541496	0.0153948	0.0758685	0.0720782	2.89167	2.81959	2.65572	2.65685	2.65676	0.978348	0.276428	0.28856	1	0.851397	0.422689	4.21324
s__Blautia_obeum	-0.0563519	-1.33739	-1.28104	4.56396	4.56344	4.56326			0.778918	1	1	0.945829	0.894828	0.381731	-0.513097	1.61109	1.61107	1.61116	0.578608	0.812701	0.750133	1	1	0.919814	-6.2121	7.68459	13.8967	3.03326	3.8264	3.35599	0.0405609	0.0221451	3.45995e-05	0.10666	0.0604732	8.18855e-05	-25.3825	0	25.537	4.7848	4.99758	4.7848	1.12791e-07	1	9.44389e-08	1.44749e-06	1	9.71372e-07	-25.4491
s__Butyricicoccus_porcorum	0	-27.694	-24.3242	4.99745	4.78498	4.78486			3.70369e-07	1	5.79785e-08	3.7955e-06	25.8741	-3.01988	-28.894	4.78474	4.5622	4.78471	6.38613e-08	0.508013	1.55241e-09	2.58638e-06	0.878354	2.5149e-08	15.9538	15.9337	0	2.90268	3.35884	3.24141	3.87969e-08	4.0364e-08	1	4.60434e-07	2.80117e-07	1	14.3034	0.675964	-13.6275	2.54263	2.0939	2.54267	1.85024e-08	0.746827	8.34459e-08	4.74895e-07	1	9.71372e-07	11.5942
s__Butyrivibrio_crossotus	-0.437019	1.25809	1.69511	1.18496	1.18508	1.18505			0.152599	0.979103	0.759184	0.290388	1.78776	5.33772	3.54996	2.57381	2.57463	2.57465	0.487308	0.0381537	0.167953	1	0.128769	0.336825	-1.96473	24.9334	26.8981	3.40755	2.90271	3.7002	0.564222	1.60451e-11	3.61188e-13	0.741847	1.89867e-10	8.54812e-12	-4.49917	9.30567	13.8048	3.45774	3.74664	3.74529	0.193195	0.0130012	0.000227879	0.36283	0.0715066	0.000820363	NA
s__Campylobacter_lanienae	2.6703	1.2761	-1.3942	2.85998	2.85991	2.86			0.625916	0.680914	1	0.905581	-0.977765	-0.16126	0.816505	1.23049	1.23051	1.23049	0.426837	0.895734	0.506972	0.960384	1	0.720434	-2.17134	-2.49395	-0.322611	0.925813	3.70034	0.925634	0.01901	0.00706347	0.727442	0.056238	0.0227957	0.89049	-0.392806	-0.346657	0.0461495	1.03237	1.03239	1.03235	0.703583	0.737037	0.964344	0.828158	1	1	-23.6681
s__Candidatus_Gastranaerophilales_bacterium_HUM_9	NA	NA	NA	NA	NA	NA			NA	NA	NA	NA	-8.18186	-9.95603	-1.77417	4.78681	4.78559	4.56506	0.0874046	0.0374872	0.697541	0.34626	0.128769	0.911304	-24.927	0	23.5354	4.78516	0.925799	4.78516	1.8962e-07	1	8.72502e-07	1.12192e-06	1	2.8158e-06	NA	NA	NA	NA	NA	NA	NA	NA	NA	NA	NA	NA	NA
s__Catenibacterium_mitsuokai	-23.7321	0	24.1981	4.78515	4.99758	4.78515			4.26114e-07	6.12529e-06	1	3.7955e-06	0.758366	27.851	27.0926	3.30404	3.60526	3.60524	0.818459	1.11778e-14	5.70064e-14	1	3.01801e-13	2.30876e-12	-15.0475	0	14.2119	3.30813	4.99758	3.30813	5.39975e-06	1	1.73878e-05	2.1299e-05	1	4.57235e-05	-13.9927	0	14.1397	4.78475	4.99758	4.78475	0.00345087	1	0.00312514	0.0139851	1	0.00978303	-23.9582
s__Chlamydia_suis	-3.94714	-4.39316	-0.446023	1.52515	1.52512	1.52388			0.76976	0.0364657	0.0172034	0.945829	0.387337	25.5873	25.2	3.84764	4.10912	4.1091	0.919813	4.75606e-10	8.63887e-10	1	6.42069e-09	1.74937e-08	NA	NA	NA	NA	3.60901	NA	NA	NA	NA	NA	NA	NA	NA	NA	NA	NA	NA	NA	NA	NA	NA	NA	NA	NA	NA
s__Clostridium_bornimense	13.2489	13.6228	0	3.06677	3.0668	3.38906			1	7.57353e-05	4.45624e-05	1	0.0504713	3.00345	2.95298	2.50612	2.50666	2.50665	0.983932	0.230844	0.238773	1	0.534238	0.411502	-3.73701	-4.72737	-0.990364	2.50998	NA	2.50893	0.136524	0.0596375	0.693038	0.276948	0.132321	0.863258	-24.7913	-22.046	2.74526	4.78485	4.78611	4.56354	2.20456e-07	4.09986e-06	0.547464	1.89282e-06	3.16e-05	0.67961	NA
s__Clostridium_ljungdahlii	NA	NA	NA	NA	NA	NA			NA	NA	NA	NA	1.502	11.007	9.50501	4.56298	4.78505	4.78538	0.742027	0.0214317	0.0470044	1	0.0789077	0.15864	NA	NA	NA	NA	2.50994	NA	NA	NA	NA	NA	NA	NA	0	-29.5926	-26.179	4.99745	4.7849	4.78478	1	6.22642e-10	4.46749e-08	1	1.6e-08	8.04149e-07	26.6874
s__Clostridium_sp_CAG_167	23.0629	30.0092	0	4.78521	4.78533	4.99745			1	8.89114e-06	3.88439e-09	1	-23.6071	0	23.3698	4.78523	4.99758	4.78523	8.08356e-07	1	1.04097e-06	9.35383e-06	1	6.48603e-06	NA	NA	NA	NA	NA	NA	NA	NA	NA	NA	NA	NA	-23.4994	0	23.6223	4.78505	4.99758	4.78505	9.06151e-07	1	7.94576e-07	5.76433e-06	1	4.32701e-06	NA
s__Clostridium_sp_CAG_242	-23.714	0	24.0475	4.78518	4.99758	4.78518			5.02346e-07	6.12529e-06	1	3.7955e-06	NA	NA	NA	NA	NA	NA	NA	NA	NA	NA	NA	NA	NA	NA	NA	NA	NA	NA	NA	NA	NA	NA	NA	NA	NA	NA	NA	NA	NA	NA	NA	NA	NA	NA	NA	NA	NA
s__Clostridium_sp_CAG_253	2.79273	3.96175	1.16901	3.57182	3.5726	3.57339			0.743559	0.784831	0.759184	0.936333	-12.5212	0	12.17	4.22957	4.4688	4.22957	0.00307258	1	0.00401016	0.0248879	1	0.0162411	NA	NA	NA	NA	NA	NA	NA	NA	NA	NA	NA	NA	NA	NA	NA	NA	NA	NA	NA	NA	NA	NA	NA	NA	NA
s__Clostridium_sp_CAG_413	NA	NA	NA	NA	NA	NA			NA	NA	NA	NA	9.65344	9.27609	0	4.78545	4.78557	4.99745	0.0436697	0.052581	1	0.235817	0.152109	1	1.11521	26.2041	25.0889	4.56229	NA	4.78489	0.80689	4.33984e-08	1.57686e-07	0.924019	2.80117e-07	8.61208e-07	-2.21395	3.09534	5.3093	3.53569	3.53825	3.53791	0.531202	0.38167	0.133437	0.706671	1	0.240186	NA
s__Clostridium_sp_CAG_510	1.13179	1.38533	0.253534	2.63476	2.63475	2.63497			0.923347	0.965765	1	0.996078	-0.697961	2.43575	3.13371	4.27435	4.27491	4.27481	0.87029	0.568828	0.463518	1	0.940307	0.695278	-27.0236	0	25.5025	4.78482	4.78488	4.78482	1.62536e-08	1	9.82772e-08	4.60434e-07	1	7.45118e-07	-23.7872	0	23.9175	4.78499	4.99758	4.78499	6.65319e-07	1	5.77944e-07	4.65724e-06	1	4.1612e-06	NA
s__Clostridium_sp_CAG_590	0	-27.0449	-23.6936	4.99745	4.78507	4.78495			7.35724e-07	1	1.03118e-07	4.54811e-06	-0.581954	24.2626	24.8446	4.56248	4.78506	4.78489	0.898503	3.96781e-07	2.07707e-07	1	2.67827e-06	1.65695e-06	NA	NA	NA	NA	4.99758	NA	NA	NA	NA	NA	NA	NA	-8.24398	0	8.39098	4.78589	4.99758	4.78589	0.0849681	1	0.0795547	0.18693	1	NA	NA
s__Clostridium_sp_CAG_632	NA	NA	NA	NA	NA	NA			NA	NA	NA	NA	-8.01562	0	7.66448	4.78707	4.99758	4.78707	0.0940458	1	0.109359	0.34626	1	0.246058	NA	NA	NA	NA	NA	NA	NA	NA	NA	NA	NA	NA	NA	NA	NA	NA	NA	NA	NA	NA	NA	NA	NA	NA	NA
s__Clostridium_sp_CAG_964	-8.7384	0	9.17569	4.78605	4.99758	4.78605			0.0552157	0.200686	1	0.150187	NA	NA	NA	NA	NA	NA	NA	NA	NA	NA	NA	NA	NA	NA	NA	NA	NA	NA	NA	NA	NA	NA	NA	NA	NA	NA	NA	NA	NA	NA	NA	NA	NA	NA	NA	NA	NA
s__Collinsella_aerofaciens	-1.4426	1.6392	3.08181	2.85536	2.85671	2.85624			0.280601	0.957347	1	0.502127	3.64839	0.641256	-3.00714	3.49502	3.49422	3.4951	0.29654	0.854391	0.389576	0.743877	1	0.618739	-2.18123	9.98683	12.1681	1.78706	NA	2.29586	0.222248	1.36886e-05	1.15805e-07	0.424786	5.3994e-05	7.4747e-07	-3.53325	-0.995746	2.5375	3.45123	3.45224	3.44987	0.305946	0.773014	0.462014	0.512127	1	0.594018	-1.98577
s__Coprococcus_catus	-3.32019	-0.0284341	3.29176	0.688289	0.688391	0.688243			1.72838e-06	8.89114e-06	1	9.79414e-06	-0.82677	-0.47599	0.35078	1.37649	1.3765	1.37649	0.548082	0.729494	0.798849	1	1	0.924383	-4.51692	-4.46425	0.0526733	2.34292	2.29646	2.34268	0.0538676	0.0567272	0.982062	0.136593	0.130501	1	0.283251	-1.10941	-1.39266	1.34412	1.34411	1.3441	0.833095	0.409155	0.300143	0.890949	1	0.423731	-6.01159
s__Corynebacterium_stationis	NA	NA	NA	NA	NA	NA			NA	NA	NA	NA	NA	NA	NA	NA	NA	NA	NA	NA	NA	NA	NA	NA	8.85742	8.83734	0	4.78561	2.34294	4.99745	0.0641923	0.0648051	1	0.15716	0.139429	1	-11.0394	0	11.1864	4.78489	4.99758	4.78489	0.0210467	1	0.0193941	0.0600221	1	0.0465459	NA
s__Corynebacterium_variabile	NA	NA	NA	NA	NA	NA			NA	NA	NA	NA	NA	NA	NA	NA	NA	NA	NA	NA	NA	NA	NA	NA	23.3831	26.644	0	4.78499	4.78573	4.99745	1.0251e-06	2.57522e-08	1	5.19875e-06	2.03156e-07	1	-1.27546	25.6263	26.9018	4.56222	4.78495	4.78475	0.779807	8.52651e-08	1.88323e-08	0.883017	1.64e-06	6.77962e-07	-23.1024
s__Corynebacterium_xerosis	NA	NA	NA	NA	NA	NA			NA	NA	NA	NA	NA	NA	NA	NA	NA	NA	NA	NA	NA	NA	NA	NA	6.47534	6.45523	0	4.78944	4.7851	4.99745	0.176374	0.177732	1	0.347849	0.315495	1	23.8723	31.8591	0	4.7851	4.78522	4.99745	6.07282e-07	2.77938e-11	1	4.65724e-06	1.07e-09	1	NA
s__Desulfovibrio_piger	-9.29109	0	9.72838	4.78563	4.99758	4.78563			0.0420695	0.161354	1	0.124379	2.43479	-0.61876	-3.05355	1.73779	1.73697	1.73776	0.161189	0.721668	0.0788879	0.483566	1	0.193634	12.6418	0.288198	-12.3536	2.41771	4.78956	2.41781	1.7058e-07	0.881929	3.23132e-07	1.10102e-06	1	1.4339e-06	0.969877	-1.01315	-1.98303	1.22699	1.22685	1.22688	0.429262	0.408909	0.106025	0.623645	1	0.201423	-0.0403365
s__Dialister_succinatiphilus	-3.44114	10.211	13.6521	2.99731	3.32637	3.32545			4.03701e-05	0.51708	0.00994819	0.000196084	NA	NA	NA	NA	NA	NA	NA	NA	NA	NA	NA	NA	NA	NA	NA	NA	1.9404	NA	NA	NA	NA	NA	NA	NA	NA	NA	NA	NA	NA	NA	NA	NA	NA	NA	NA	NA	NA
s__Dorea_formicigenerans	-7.01455	0	7.45184	4.7891	4.99758	4.7891			0.119708	0.360161	NA	0.246671	-24.8537	0	24.5142	4.78493	4.99758	4.78493	2.05644e-07	1	3.00373e-07	2.7762e-06	1	2.02752e-06	NA	NA	NA	NA	NA	NA	NA	NA	NA	NA	NA	NA	-8.7106	0	8.8576	4.78557	4.99758	4.78557	0.0687315	1	0.0641841	0.165385	1	0.136098	NA
s__Dorea_longicatena	-25.5863	-23.3698	2.21648	3.4654	3.46566	3.15117			0.481817	6.54047e-12	2.01359e-10	0.779165	0.410779	13.0694	12.6586	2.17765	2.61206	2.61208	0.85038	5.63026e-07	1.25861e-06	1	3.50809e-06	7.28197e-06	-26.7172	0	24.3371	4.78492	NA	4.78492	2.35558e-08	1	3.65302e-07	4.60434e-07	1	1.44176e-06	-25.1666	-23.5571	1.60943	4.78482	4.78527	4.56262	1.44317e-07	8.52949e-07	0.724282	1.58749e-06	1.09e-05	0.841171	NA
s__Enterococcus_faecium	NA	NA	NA	NA	NA	NA			NA	NA	NA	NA	NA	NA	NA	NA	NA	NA	NA	NA	NA	NA	NA	NA	-0.269393	-0.940448	-0.671055	0.966591	4.99758	0.966579	0.780472	0.330567	0.48752	0.923558	0.533415	0.640999	0.0758197	0.0872101	0.0113904	0.308607	0.308622	0.308605	0.805927	0.777499	0.970557	0.88652	1	1	0.796281
s__Escherichia_coli	-4.24202	-1.57216	2.66986	0.887534	0.887589	0.887327			0.00262211	9.65846e-06	0.241626	0.011144	NA	NA	NA	NA	NA	NA	NA	NA	NA	NA	NA	NA	0	-29.7719	-25.4453	4.99745	0.966572	4.7848	1	4.90786e-10	1.04946e-07	1	4.35572e-09	7.45118e-07	NA	NA	NA	NA	NA	NA	NA	NA	NA	NA	NA	NA	NA
s__Eubacterium_coprostanoligenes	10.2017	4.15416	-6.0475	4.46978	4.23848	4.47661			0.176724	0.0804109	0.759184	0.32479	-7.69668	0	7.34554	4.78765	4.99758	4.78765	0.10792	1	0.124964	0.379614	1	0.273569	NA	NA	NA	NA	4.78492	NA	NA	NA	NA	NA	NA	NA	-9.22198	0	9.36898	4.78532	4.99758	4.78532	0.0539621	1	0.0502464	0.134035	1	0.113054	NA
s__Eubacterium_eligens	22.8225	0.298924	-22.5236	4.78506	4.56287	4.78503			2.51261e-06	9.65846e-06	1	1.31429e-05	-25.0985	0	24.7732	4.7849	4.99758	4.7849	1.55979e-07	1	2.25018e-07	2.7762e-06	1	1.65695e-06	-10.47	0	9.63437	4.53109	NA	4.53109	0.0208499	1	0.03348	0.0592136	1	0.0609507	-24.7881	0	24.9715	4.78485	4.99758	4.78485	2.21239e-07	1	1.80015e-07	1.89282e-06	1	1.44012e-06	NA
s__Eubacterium_hallii	NA	NA	NA	NA	NA	NA			NA	NA	NA	NA	0.868816	-0.458233	-1.32705	2.75884	2.75875	2.75883	0.752821	0.868077	0.630503	1	1	0.851179	-14.615	0	13.7794	3.33471	4.75455	3.33471	1.17226e-05	1	3.59448e-05	3.96335e-05	1	8.23253e-05	-10.1315	0	10.2785	3.71053	3.98079	3.71053	0.00632444	1	0.00560415	0.0202909	1	0.0149444	NA
s__Eubacterium_rectale	0.539597	0.0553873	-0.484209	0.747105	0.747065	0.74709			0.516902	0.799239	1	0.798849	-3.72579	-0.305769	3.42002	2.61959	2.61986	2.6196	0.154945	0.907088	0.191705	0.482712	1	0.352912	NA	NA	NA	NA	3.63337	NA	NA	NA	NA	NA	NA	NA	NA	NA	NA	NA	NA	NA	NA	NA	NA	NA	NA	NA	NA
s__Faecalibacterium_prausnitzii	0.276203	2.08217	1.80597	0.813859	0.814134	0.814154			0.02654	0.979103	0.0428258	0.0820327	-1.65175	0.351204	2.00295	1.48972	1.48991	1.48981	0.267533	0.813648	0.178808	0.699037	1	0.336825	-2.89017	21.2079	24.0981	4.56433	NA	4.78507	0.526598	9.3948e-06	4.751e-07	0.705443	3.92371e-05	1.6866e-06	-12.4088	0	12.5558	3.38922	3.68344	3.38922	0.000250978	1	0.000211697	0.00113678	1	0.000802219	NA
s__Fibrobacter_intestinalis	NA	NA	NA	NA	NA	NA			NA	NA	NA	NA	9.84096	1.35092	-8.49004	4.78536	4.56511	4.78686	0.039737	0.767288	0.0761273	0.235817	1	0.192697	1.0105	-1.5988	-2.6093	4.56669	4.78664	4.56605	0.824878	0.726103	0.56769	0.929624	0.972705	0.719749	1.69777	-0.382906	-2.08068	4.56319	4.56281	4.56307	0.70985	0.933121	0.648403	0.828158	1	0.778084	-23.0636
s__Firmicutes_bacterium_CAG_110	1.84196	-0.599962	-2.44192	4.56941	4.56463	4.56855			0.592991	0.973065	1	0.876595	-0.0151243	1.12657	1.14169	3.75052	3.75087	3.75082	0.996782	0.763911	0.760834	1	1	0.919814	-24.5606	0	23.5927	4.78525	4.56392	4.78525	2.85841e-07	1	8.21105e-07	1.56113e-06	1	2.77612e-06	-2.72693	6.69274	9.41967	4.56939	4.79124	4.7853	0.550653	0.162453	0.049015	0.706671	0.594987	0.113054	NA
s__Firmicutes_bacterium_CAG_170	NA	NA	NA	NA	NA	NA			NA	NA	NA	NA	5.02983	11.2776	6.24779	4.28719	4.51687	4.52321	0.240707	0.0125327	0.167195	0.649908	0.0507572	0.336825	2.04817	11.6868	9.6386	2.1138	4.99758	2.55896	0.332569	4.90009e-06	0.000165481	0.52472	2.17442e-05	0.000367161	-13.3089	0	13.4559	4.78476	4.99758	4.78476	0.00541054	1	0.00491977	0.018768	1	0.0141208	-7.57936
s__Firmicutes_bacterium_CAG_555	2.09807	-0.205925	-2.304	1.46254	1.46154	1.46243			0.115152	0.36773	1	0.244697	0.432494	0.305858	-0.126636	1.71569	1.71571	1.71575	0.800978	0.858512	0.941163	1	1	0.990054	-1.04594	1.16128	2.20722	1.25753	2.55783	1.25774	0.405555	0.35586	0.0792749	0.564596	0.537575	0.130896	-0.906446	0.0772777	0.983723	0.936528	0.936592	0.936522	0.333105	0.934242	0.293534	0.545725	1	0.422689	0.141609
s__Firmicutes_bacterium_CAG_791	9.57924	0.00166876	-9.57757	4.78552	4.56364	4.7853			0.0453432	0.154072	1	0.128472	-0.0113979	1.33125	1.34264	3.98938	3.99001	3.98995	0.99772	0.738647	0.736489	1	1	0.919814	-26.3881	0	24.6876	4.7849	1.25777	4.7849	3.49034e-08	1	2.47634e-07	4.60434e-07	1	1.25586e-06	-8.58491	0	8.73191	4.78564	4.99758	4.78564	0.0728312	1	0.0680607	0.169336	1	0.140011	NA
s__Firmicutes_bacterium_CAG_83	NA	NA	NA	NA	NA	NA			NA	NA	NA	NA	-3.15087	-1.7023	1.44857	4.56371	4.56421	4.56282	0.48993	0.709173	0.750885	1	1	0.919814	7.73407	7.71397	0	4.78669	4.99758	4.99745	0.106149	0.107069	1	0.228382	0.205457	1	-23.2359	-23.1444	0.0915447	4.78512	4.78547	4.56316	1.19859e-06	1.32218e-06	0.983994	6.15277e-06	1.27e-05	1	NA
s__Fusicatenibacter_saccharivorans	-1.65921	2.85683	4.51604	2.6207	2.62424	2.62373			0.0852095	0.852684	0.759184	0.193141	0.32691	2.2081	1.88119	2.70329	2.70385	2.70386	0.903746	0.414128	0.48659	1	0.762372	0.716615	-6.86438	18.4793	25.3436	4.44438	4.7868	4.66099	0.122465	7.65945e-05	5.40641e-08	0.255736	0.000286221	4.79819e-07	-12.3351	0	12.4821	4.78479	4.99758	4.78479	0.00993818	1	0.0090888	0.0306096	1	0.0233712	-25.3429
s__Gemmiger_formicilis	0.692716	25.0558	24.3631	4.14866	4.392	4.39207			2.90504e-08	1	8.40894e-08	6.58475e-07	-23.3971	-22.792	0.605043	4.78532	4.78597	4.56388	1.01172e-06	1.91431e-06	0.894532	1.02437e-05	1.10757e-05	0.953383	NA	NA	NA	NA	4.6726	NA	NA	NA	NA	NA	NA	NA	NA	NA	NA	NA	NA	NA	NA	NA	NA	NA	NA	NA	NA
s__Helicobacter_equorum	0	-36.0179	-24.1362	4.99745	4.78493	4.78481			4.55073e-07	1	1.68265e-12	3.7955e-06	NA	NA	NA	NA	NA	NA	NA	NA	NA	NA	NA	NA	NA	NA	NA	NA	NA	NA	NA	NA	NA	NA	NA	NA	NA	NA	NA	NA	NA	NA	NA	NA	NA	NA	NA	NA	NA
s__Helicobacter_sp_10_6591	NA	NA	NA	NA	NA	NA			NA	NA	NA	NA	4.71397	0.901589	-3.81238	2.78476	2.77984	2.78505	0.0904986	0.745687	0.171038	0.34626	1	0.336825	-0.445418	-2.39368	-1.94827	2.59308	NA	2.59257	0.863617	0.355858	0.452364	0.958075	0.537575	0.617651	-1.05531	0.988541	2.04385	1.5451	1.54568	1.5454	0.494603	0.522463	0.185987	0.705268	1	0.304343	NA
s__Helicobacter_sp_11_8110	0	-35.5238	-23.7539	4.99745	4.78497	4.78485			6.89141e-07	1	2.46147e-12	4.54811e-06	-5.54919	-2.01149	3.5377	3.21125	3.21167	3.21035	0.0839794	0.531114	0.270476	0.34626	0.896254	0.447114	-25.6194	-24.5167	1.10268	4.78498	2.59257	4.5629	8.59668e-08	3.00286e-07	0.809043	7.62956e-07	1.52288e-06	0.944626	-13.77	0	13.917	4.78475	4.99758	4.78475	0.00400332	1	0.00363025	0.0154128	1	0.0108907	NA
s__Holdemanella_biformis	NA	NA	NA	NA	NA	NA			NA	NA	NA	NA	-9.30353	0	8.95239	4.78568	4.99758	4.78568	0.0518914	1	0.0613921	0.2627	1	0.184176	NA	NA	NA	NA	4.78537	NA	NA	NA	NA	NA	NA	NA	NA	NA	NA	NA	NA	NA	NA	NA	NA	NA	NA	NA	NA
s__Lactobacillus_amylovorus	0.742427	0.148072	-0.594355	0.591654	0.591638	0.59165			0.315103	0.474954	1	0.54941	0.676521	-0.969124	-1.64564	0.950308	0.950302	0.950306	0.476529	0.307821	0.083327	1	0.623337	0.198514	1.32991	2.42989	1.09998	1.21103	NA	1.21107	0.272132	0.0448111	0.363735	0.483035	0.113628	0.516504	1.57938	1.32803	-0.251344	0.975023	0.975032	0.975044	0.105268	0.173185	0.796579	0.213305	0.594987	0.896151	4.38093
s__Lactobacillus_delbrueckii	NA	NA	NA	NA	NA	NA			NA	NA	NA	NA	0	-8.94749	-8.97371	4.99745	4.78637	4.78625	1	0.0615713	0.0608073	1	0.171975	0.184176	NA	NA	NA	NA	1.21106	NA	NA	NA	NA	NA	NA	NA	NA	NA	NA	NA	NA	NA	NA	NA	NA	NA	NA	NA	NA
s__Lactobacillus_equicursoris	1.24473	0.602282	-0.642445	1.17314	1.17264	1.1732			0.583965	0.577363	1	0.876595	1.73383	2.15796	0.424135	2.5553	2.5554	2.55547	0.497441	0.398406	0.86818	1	0.762372	0.950305	7.5408	-2.61558	-10.1564	4.15285	NA	4.15084	0.0693988	0.50188	0.0144121	0.164244	0.698696	0.0276556	0.670003	4.58106	3.91106	2.70995	2.71026	2.71024	0.804724	0.0909767	0.149001	0.88652	0.368695	0.26166	0.833922
s__Lactobacillus_johnsonii	-0.947986	26.4301	27.378	4.56219	4.78491	4.78476			1.05326e-08	1	1.9622e-07	3.5811e-07	0.340288	1.20066	0.86037	4.205	4.20513	4.20507	0.935502	0.775244	0.837882	1	1	0.942618	0	-9.25024	-8.43475	4.99745	3.89494	4.78644	1	0.0532921	0.0780324	1	0.130474	0.130896	-9.27844	-10.3148	-1.03633	4.78529	4.78524	4.5631	0.0525075	0.0311198	0.820337	0.134035	0.149764	0.908681	NA
s__Lactobacillus_mucosae	NA	NA	NA	NA	NA	NA			NA	NA	NA	NA	0	-8.61467	-8.64089	4.99745	4.78677	4.78665	1	0.0719104	0.0710422	1	0.190394	0.188347	NA	NA	NA	NA	4.78656	NA	NA	NA	NA	NA	NA	NA	-1.11204	10.9378	12.0498	1.95672	2.43089	2.4304	0.569819	6.81201e-06	7.12412e-07	0.71928	4.77e-05	4.32701e-06	9.74477
s__Lactobacillus_reuteri	-0.738907	-0.41509	0.323818	0.838275	0.838269	0.838129			0.699232	0.714128	1	0.93616	2.73037	1.00837	-1.72201	1.52942	1.5293	1.52947	0.0742237	0.509662	0.260214	0.334007	0.878354	0.439111	1.8138	28.5125	26.6987	3.57082	NA	3.85123	0.611489	1.32643e-13	4.13389e-12	0.77528	4.70882e-12	7.33765e-11	2.43665	3.02086	0.584206	4.56236	4.56275	4.56282	0.593288	0.507927	0.89812	0.734373	1	0.979768	NA
s__Lactobacillus_ruminis	-0.0205888	-0.581846	-0.561257	0.591231	0.591173	0.591165			0.342413	1	0.759184	0.582101	-0.0889	0.495032	0.583932	2.61204	2.61208	2.61206	0.972849	0.849688	0.823106	1	1	0.939036	-1.98046	12.7402	14.7207	2.01979	3.85122	2.482	0.326826	2.85349e-07	3.01126e-09	0.52472	1.52288e-06	3.56333e-08	-0.585554	3.53675	4.1223	2.62239	2.6241	2.62398	0.82331	0.177723	0.116179	0.890949	0.594987	0.214485	-25.2147
s__Lactococcus_piscium	0	-8.47509	-8.53854	3.37064	3.04826	3.04823			0.00509211	1	NA	0.0192368	-0.0234206	8.58453	8.60795	4.5646	4.78603	4.78594	0.995906	0.0728668	0.0720835	1	0.190394	0.188347	NA	NA	NA	NA	2.48208	NA	NA	NA	NA	NA	NA	NA	NA	NA	NA	NA	NA	NA	NA	NA	NA	NA	NA	NA	NA
s__Lactococcus_raffinolactis	NA	NA	NA	NA	NA	NA			NA	NA	NA	NA	NA	NA	NA	NA	NA	NA	NA	NA	NA	NA	NA	NA	0	-7.1083	-6.29284	4.97041	NA	4.76415	1	0.135698	0.186543	1	0.253541	0.287925	-1.17165	0.892981	2.06464	2.66276	2.66489	2.66376	0.659926	0.737556	0.43829	0.793974	1	0.573761	1.0015
s__Leuconostoc_mesenteroides	NA	NA	NA	NA	NA	NA			NA	NA	NA	NA	NA	NA	NA	NA	NA	NA	NA	NA	NA	NA	NA	NA	NA	NA	NA	NA	4.76426	NA	NA	NA	NA	NA	NA	NA	NA	NA	NA	NA	NA	NA	NA	NA	NA	NA	NA	NA	-6.82722
s__Megasphaera_elsdenii	-0.940642	-1.15062	-0.209974	0.576945	0.576937	0.576913			0.715887	0.27694	0.166522	0.93616	0.00885902	2.50273	2.49387	3.05845	3.0585	3.05847	0.997689	0.413194	0.414845	1	0.762372	0.640759	-1.43579	15.6953	17.1311	1.41588	NA	2.02138	0.310553	8.19198e-15	2.35228e-17	0.52472	5.8163e-13	1.67012e-15	-1.83312	2.1711	4.00421	2.94858	2.94887	2.94879	0.534142	0.46158	0.174489	0.706671	1	0.292168	-27.4871
s__Mitsuokella_jalaludinii	NA	NA	NA	NA	NA	NA			NA	NA	NA	NA	NA	NA	NA	NA	NA	NA	NA	NA	NA	NA	NA	NA	-6.60136	5.49411	12.0955	2.90765	2.0214	3.23233	0.0231869	0.0905069	0.000182545	0.0633182	0.1836	0.000392749	-6.41504	0	6.56204	4.78887	4.99758	4.78887	0.180384	1	0.170602	0.347239	1	NA	NA
s__Mitsuokella_multacida	0.880297	0.437652	-0.442646	3.58623	3.58613	3.58623			0.901767	1	1	0.989035	-1.1967	24.8219	26.0186	4.56229	4.78497	4.78479	0.793088	2.13169e-07	5.39504e-08	1	1.5697e-06	5.46247e-07	-3.5345	24.7251	28.2596	3.29889	3.24571	3.60037	0.28398	6.55614e-12	4.19081e-15	0.491771	1.16371e-10	1.48774e-13	-11.1167	0	11.2637	3.44246	3.73237	3.44246	0.00124104	1	0.00106798	0.00530891	1	0.00366164	-23.9881
s__Oscillibacter_sp_CAG_241	NA	NA	NA	NA	NA	NA			NA	NA	NA	NA	0.846023	-0.385851	-1.23187	1.94585	1.94555	1.94584	0.663719	0.842791	0.526681	1	1	0.735538	-0.185688	8.26013	8.44582	4.09459	3.60056	4.3398	0.963829	0.0569793	0.0516391	1	0.130501	0.0894238	-2.01772	0.731875	2.74959	3.36552	3.36832	3.36652	0.548822	0.827989	0.414073	0.706671	1	0.552098	0.0928615
s__Parabacteroides_sp_CAG_409	-24.4731	0	25.0055	4.78497	4.99758	4.78497			1.73357e-07	4.01798e-06	1	2.94707e-06	NA	NA	NA	NA	NA	NA	NA	NA	NA	NA	NA	NA	NA	NA	NA	NA	4.33951	NA	NA	NA	NA	NA	NA	NA	NA	NA	NA	NA	NA	NA	NA	NA	NA	NA	NA	NA	NA
s__Phascolarctobacterium_succinatutens	-2.15512	0.101392	2.25651	0.773277	0.773331	0.773257			0.00352069	0.0226096	1	0.0140828	0.164427	2.14292	1.9785	1.57698	1.57703	1.57703	0.916957	0.1742	0.209635	1	0.440944	0.377343	-3.14876	2.4974	5.64616	3.42101	NA	3.4216	0.357354	0.46547	0.0989117	0.539832	0.660968	0.159607	-3.05441	0.771153	3.82556	2.96724	2.96741	2.96729	0.303303	0.794961	0.197314	0.512127	1	0.315702	-15.029
s__Prevotella_copri	0.306109	0.59884	0.292731	0.0787269	0.078725	0.0787304			0.000200693	0.000457755	1.68265e-12	0.000909809	-1.59162	0.586468	2.17809	0.708435	0.708445	0.708441	0.0246612	0.407771	0.00210871	0.181596	0.762372	0.00898978	-1.15177	1.85284	3.00461	1.37475	3.42171	1.37478	0.402141	0.177744	0.0288501	0.564596	0.315495	0.0539042	-2.2251	0.339642	2.56475	0.792892	0.792947	0.792899	0.00501119	0.668412	0.00121795	0.0183744	1	0.00398602	-0.97177
s__Prevotella_sp_AM42_24	0.452672	-0.961827	-1.4145	0.954534	0.954419	0.954456			0.138342	0.96006	0.759184	0.276684	-1.95763	2.96849	4.92612	2.39388	2.39437	2.39432	0.413491	0.215058	0.0396461	0.956935	0.512344	0.139623	0.77913	2.77126	1.99213	1.69983	1.37478	1.70023	0.646696	0.103103	0.241323	0.805533	0.203342	0.364552	-0.815226	2.52756	3.34278	2.66545	2.666	2.6659	0.759719	0.343092	0.209877	0.87311	1	0.328504	-10.1893
s__Prevotella_sp_CAG_1092	0.531662	0.232582	-0.29908	0.786845	0.786819	0.786838			0.703868	0.828005	1	0.93616	-1.62605	-0.196936	1.42911	4.56208	4.56219	4.56209	0.721521	0.965569	0.754084	1	1	0.919814	-0.637189	1.97619	2.61338	2.60304	1.70017	2.60362	0.806622	0.447848	0.3155	0.924019	0.660968	0.457153	-3.59177	2.78193	6.3737	3.43967	3.44562	3.44466	0.296384	0.419447	0.0642684	0.512127	1	0.136098	-1.63707
s__Prevotella_sp_CAG_279	-1.25552	0.410395	1.66592	0.910992	0.911123	0.910986			0.0674455	0.39427	1	0.163796	1.74366	7.54294	5.79928	3.2191	3.22332	3.22333	0.588052	0.0192778	0.0719937	1	0.0743572	0.188347	-15.9471	0	15.1115	3.29322	2.60365	3.29322	1.28283e-06	1	4.46092e-06	6.07208e-06	1	1.21817e-05	-3.66585	24.246	27.9119	4.46137	4.6889	4.68855	0.411255	2.32915e-07	2.62958e-09	0.623645	3.59e-06	1.8933e-07	-25.845
s__Prevotella_sp_CAG_485	NA	NA	NA	NA	NA	NA			NA	NA	NA	NA	12.6348	12.2574	0	4.10906	4.10914	4.35485	0.00210599	0.00285464	1	0.0189539	0.0128459	1	-3.01813	12.2778	15.296	1.75756	3.59537	2.27367	0.0859384	6.67673e-08	1.72662e-11	0.190676	3.9504e-07	2.4518e-10	-13.2537	0	13.4007	4.78476	4.99758	4.78476	0.00560603	1	0.00509919	0.018768	1	0.0141208	-14.7148
s__Prevotella_sp_CAG_520	-0.00616579	0.088747	0.0949128	0.613203	0.613199	0.613197			0.876992	1	1	0.989035	-0.117616	1.22011	1.33772	1.08152	1.08155	1.08155	0.913401	0.259273	0.216139	1	0.567598	0.380593	0.832571	1.18874	0.356173	1.25388	2.27382	1.25392	0.506693	0.343109	0.776374	0.691831	0.537575	0.934281	-1.35119	-0.380697	0.970495	0.880284	0.880342	0.880245	0.124796	0.66542	0.270232	0.246393	1	0.405348	-0.12539
s__Prevotella_sp_CAG_873	NA	NA	NA	NA	NA	NA			NA	NA	NA	NA	0	-39.1657	-25.6236	4.99745	4.78491	4.78479	1	2.71733e-16	8.54496e-08	1	2.20104e-14	7.69047e-07	-27.569	0	26.2452	4.78478	1.2539	4.78478	8.32179e-09	1	4.13119e-08	4.60434e-07	1	4.19021e-07	-23.4318	0	23.5684	4.78495	4.99758	4.78495	9.73199e-07	1	8.41362e-07	5.76433e-06	1	4.32701e-06	NA
s__Prevotella_sp_P2_180	0.0793064	-1.17529	-1.2546	0.667069	0.667009	0.667009			0.0599813	1	0.241626	0.151064	0.435852	-1.48003	-1.91588	1.1157	1.11568	1.11569	0.696053	0.184652	0.0859392	1	0.453236	0.198888	5.11912	2.19523	-2.92388	1.0778	4.99758	1.07781	2.03806e-06	0.0416463	0.00667194	9.04391e-06	0.109514	0.0131585	0.886849	0.394861	-0.491988	0.732748	0.732754	0.732759	0.226162	0.589975	0.501954	0.41463	1	0.634047	-0.38462
s__Prevotella_sp_P3_122	0.873607	0.76197	-0.111637	0.745176	0.745138	0.745195			0.880915	0.512245	0.759184	0.989035	0.314162	-1.6385	-1.95266	1.44834	1.44828	1.4483	0.828277	0.257912	0.17758	1	0.567598	0.336825	2.78636	0.18676	-2.5996	2.37888	1.07766	2.37889	0.241483	0.937422	0.274492	0.439624	1	0.406019	1.94878	0.534702	-1.41408	1.15595	1.1559	1.15596	0.0918208	0.643661	0.221221	0.196394	1	0.338891	0.0882784
s__Prevotella_sp_P5_92	3.69866	-0.96356	-4.66222	1.90048	1.90017	1.90047			0.0141592	0.161354	1	0.0481412	-0.146234	-4.1507	-4.00446	1.41079	1.41075	1.41074	0.917444	0.00325895	0.00453188	1	0.0138934	0.0166856	5.43454	1.58608	-3.84846	1.2308	2.3788	1.23082	1.00801e-05	0.197424	0.00176748	3.57843e-05	0.341881	0.00358546	2.55386	0.165812	-2.38805	0.450124	0.449993	0.450124	1.39763e-08	0.712518	1.12483e-07	4.74895e-07	1	1.01235e-06	0.442129
s__Prevotella_stercorea	-0.266902	-0.30131	-0.034407	1.17601	1.17595	1.17588			0.976657	1	1	1	-0.487985	1.32114	1.80913	1.82346	1.82388	1.82383	0.788995	0.468846	0.321228	1	0.843923	0.520389	1.78712	1.93311	0.145996	3.4831	1.23055	3.48374	0.607894	0.57891	0.966572	0.77528	0.790434	1	-2.22071	-1.2531	0.967604	2.76058	2.76104	2.75947	0.421145	0.649935	0.725852	0.623645	1	0.841171	-0.135515
s__Pseudoscardovia_radai	NA	NA	NA	NA	NA	NA			NA	NA	NA	NA	NA	NA	NA	NA	NA	NA	NA	NA	NA	NA	NA	NA	NA	NA	NA	NA	3.48322	NA	NA	NA	NA	NA	NA	NA	8.53052	7.93425	0	4.78742	4.78754	4.99745	0.0747718	0.0974648	1	0.169336	0.375239	NA	NA
s__Pseudoscardovia_suis	-24.3647	0	24.7291	4.785	4.99758	4.785			2.3656e-07	4.01798e-06	1	3.21721e-06	NA	NA	NA	NA	NA	NA	NA	NA	NA	NA	NA	NA	NA	NA	NA	NA	NA	NA	NA	NA	NA	NA	NA	NA	-2.9799	20.7251	23.705	4.56669	4.78893	4.78503	0.51406	1.50675e-05	7.27088e-07	0.706671	9.67e-05	4.32701e-06	NA
s__Romboutsia_ilealis	NA	NA	NA	NA	NA	NA			NA	NA	NA	NA	NA	NA	NA	NA	NA	NA	NA	NA	NA	NA	NA	NA	0	-32.3712	-22.5207	4.99745	NA	4.7853	1	1.33729e-11	2.52357e-06	1	1.89867e-10	7.16694e-06	NA	NA	NA	NA	NA	NA	NA	NA	NA	NA	NA	NA	NA
s__Roseburia_faecis	0.787508	-0.103564	-0.891072	1.02531	1.02482	1.02514			0.384729	0.784831	1	0.638087	-27.5079	-26.2342	1.27372	3.55703	3.55715	3.25147	1.04721e-14	1.64272e-13	0.695254	8.48239e-13	3.32651e-12	0.911304	NA	NA	NA	NA	4.78542	NA	NA	NA	NA	NA	NA	NA	NA	NA	NA	NA	NA	NA	NA	NA	NA	NA	NA	NA	NA
s__Roseburia_hominis	NA	NA	NA	NA	NA	NA			NA	NA	NA	NA	4.70054	26.2042	21.5037	4.56411	4.78489	4.78661	0.303061	4.33934e-08	7.04005e-06	0.743877	3.9054e-07	3.56402e-05	NA	NA	NA	NA	NA	NA	NA	NA	NA	NA	NA	NA	NA	NA	NA	NA	NA	NA	NA	NA	NA	NA	NA	NA	NA
s__Roseburia_inulinivorans	-0.924353	-2.10624	-1.18189	2.63574	2.63542	2.63489			0.653753	0.979103	0.950728	0.926151	-1.65351	25.0818	26.7353	3.43621	3.72677	3.72662	0.630374	1.69445e-11	7.27541e-13	1	2.74501e-10	1.96436e-11	NA	NA	NA	NA	NA	NA	NA	NA	NA	NA	NA	NA	NA	NA	NA	NA	NA	NA	NA	NA	NA	NA	NA	NA	NA
s__Roseburia_sp_499	NA	NA	NA	NA	NA	NA			NA	NA	NA	NA	NA	NA	NA	NA	NA	NA	NA	NA	NA	NA	NA	NA	0	-15.7486	-14.9331	3.46377	NA	3.14906	1	5.70391e-07	2.1153e-06	1	2.69985e-06	6.52984e-06	NA	NA	NA	NA	NA	NA	NA	NA	NA	NA	NA	NA	NA
s__Roseburia_sp_831b	-8.1341	0	8.57139	4.78674	4.99758	4.78674			0.0733489	0.252911	NA	0.17199	0.620905	27.3597	26.7388	3.19068	3.50166	3.50164	0.845707	5.56813e-15	2.23934e-14	1	2.25509e-13	1.81387e-12	-3.09918	10.2584	13.3576	3.33869	3.1491	3.6366	0.353271	0.00479405	0.000239629	0.539832	0.0162085	0.000500401	-11.6558	0	11.8028	4.78483	4.99758	4.78483	0.014851	1	0.0136359	0.0439817	1	0.0338546	NA
s__Ruminococcus_bicirculans	-0.233985	4.07352	4.30751	2.28169	2.28465	2.28459			0.0593677	1	0.241626	0.151064	-9.92388	-9.31579	0.608094	4.78535	4.78602	4.56397	0.0380974	0.0515997	0.894005	0.235817	0.152109	0.953383	NA	NA	NA	NA	3.63701	NA	NA	NA	NA	NA	NA	NA	NA	NA	NA	NA	NA	NA	NA	NA	NA	NA	NA	NA	NA
s__Ruminococcus_bromii	-25.6858	-25.7507	-0.0649139	3.49277	3.49277	3.18103			0.983719	6.54047e-12	2.71943e-12	1	25.1809	2.07537	-23.1056	4.78477	4.5626	4.78506	1.41937e-07	0.649206	1.37438e-06	2.7762e-06	1	7.42168e-06	-25.8488	0	24.5841	4.78495	NA	4.78495	6.58622e-08	1	2.77996e-07	6.68031e-07	1	1.31585e-06	-8.28739	0	8.43439	4.28173	4.51711	4.28173	0.0529262	1	0.048855	0.134035	1	NA	NA
s__Ruminococcus_callidus	NA	NA	NA	NA	NA	NA			NA	NA	NA	NA	-6.81693	0	6.46579	4.29507	4.52526	4.29507	0.112478	1	0.132222	0.379614	1	0.281841	NA	NA	NA	NA	4.99758	NA	NA	NA	NA	NA	NA	NA	NA	NA	NA	NA	NA	NA	NA	NA	NA	NA	NA	NA	NA
s__Ruminococcus_champanellensis	NA	NA	NA	NA	NA	NA			NA	NA	NA	NA	NA	NA	NA	NA	NA	NA	NA	NA	NA	NA	NA	NA	10.5786	10.5585	0	4.22287	NA	4.4622	0.0122425	0.01241	1	0.03951	0.0352443	1	3.61064	10.1628	6.55213	4.56704	4.7854	4.7889	0.429186	0.0336951	0.171252	0.623645	0.152619	0.292168	-8.91943
s__Ruminococcus_flavefaciens	NA	NA	NA	NA	NA	NA			NA	NA	NA	NA	0	-15.6463	-15.6726	3.20015	2.85657	2.85654	1	4.31837e-08	4.09829e-08	1	3.9054e-07	4.74231e-07	0	-30.1948	-24.3364	4.99745	4.22296	4.78489	1	2.78537e-10	3.65516e-07	1	2.82516e-09	1.44176e-06	25.6765	2.34432	-23.3322	4.78478	4.56259	4.78504	8.03695e-08	0.607382	1.08218e-06	1.24903e-06	1	5.19449e-06	24.3516
s__Ruminococcus_obeum_CAG_39	-23.5774	-24.6637	-1.08631	4.78521	4.785	4.56276			0.811819	6.30482e-06	1.37845e-06	0.951787	-7.17117	-9.40125	-2.23008	4.78893	4.78595	4.56765	0.134277	0.0494903	0.625385	0.435058	0.152109	0.851179	NA	NA	NA	NA	4.78501	NA	NA	NA	NA	NA	NA	NA	NA	NA	NA	NA	NA	NA	NA	NA	NA	NA	NA	NA	-24.7337
s__Ruminococcus_sp_CAG_488	-0.804461	8.18367	8.98814	3.67329	3.94466	3.94307			0.0226386	1	0.145376	0.0733059	0.581135	12.816	12.2349	2.33389	2.74363	2.74367	0.803362	2.99459e-06	8.2226e-06	1	1.61708e-05	3.91783e-05	-26.2964	0	25.192	4.78488	NA	4.78488	3.89099e-08	1	1.40252e-07	4.60434e-07	1	8.29824e-07	-23.2719	0	23.1224	4.78516	4.99758	4.78516	1.15408e-06	1	1.35099e-06	6.15277e-06	1	6.07945e-06	NA
s__Ruminococcus_sp_CAG_624	NA	NA	NA	NA	NA	NA			NA	NA	NA	NA	0	-29.5551	-27.2475	4.99745	4.78487	4.78476	1	6.54225e-10	1.23625e-08	1	7.57031e-09	1.66894e-07	4.08596	0.47918	-3.60678	4.5626	4.99758	4.56262	0.370502	0.91635	0.429232	0.541496	1	0.597559	3.50998	0.863996	-2.64598	2.98264	2.98252	2.98266	0.239275	0.772056	0.375014	0.428469	1	0.51925	-25.1099
s__Sharpea_azabuensis	NA	NA	NA	NA	NA	NA			NA	NA	NA	NA	9.75329	9.37595	0	4.7854	4.78552	4.99745	0.0415365	0.0500856	1	0.235817	0.152109	1	-25.2628	0	24.2344	4.78504	4.56222	4.78504	1.2952e-07	1	4.09242e-07	1.02177e-06	1	1.52927e-06	1.20948	11.7857	10.5762	1.93878	2.41615	2.41627	0.532734	1.07233e-06	1.20287e-05	0.706671	1.18e-05	4.81148e-05	NA
s__Streptococcus_equinus	NA	NA	NA	NA	NA	NA			NA	NA	NA	NA	NA	NA	NA	NA	NA	NA	NA	NA	NA	NA	NA	NA	NA	NA	NA	NA	4.99758	NA	NA	NA	NA	NA	NA	NA	10.0229	9.42667	0	4.78567	4.78579	4.99745	0.0362277	0.0488703	1	0.0996262	0.209056	1	NA
s__Streptococcus_hyointestinalis	1.79262	0.0488045	-1.74381	0.675108	0.674975	0.675096			0.00979284	0.0316949	1	0.0350481	-0.769211	-0.229017	0.540195	1.97179	1.9718	1.97179	0.696456	0.907537	0.784114	1	1	0.920482	-7.27338	8.38042	15.6538	2.99333	NA	3.32105	0.0151046	0.0116674	2.43489e-06	0.0466273	0.034516	7.16694e-06	-2.38682	0.10487	2.49169	4.56216	4.56234	4.56216	0.60085	0.981661	0.584952	0.734373	1	0.71384	-26.76
s__Treponema_berlinense	-0.0334411	0.533265	0.566706	0.826084	0.826101	0.826092			0.492707	1	1	0.779165	-0.18211	-0.217799	-0.0356889	2.60147	2.60149	2.60148	0.944192	0.933279	0.989054	1	1	1	-3.62929	-2.73828	0.891006	3.73788	3.32286	3.73762	0.331575	0.463828	0.81158	0.52472	0.660968	0.944626	-2.62415	-0.143349	2.4808	2.86306	2.86316	2.86304	0.359377	0.960069	0.386222	0.576501	1	0.524678	-26.6201
s__Treponema_porcinum	0.248745	0.120263	-0.128482	0.50088	0.500871	0.500874			0.797553	0.957347	1	0.951466	-0.598737	-0.200707	0.39803	0.492792	0.492796	0.492793	0.22437	0.683801	0.419262	0.626689	1	0.640759	-0.738784	-1.57619	-0.837407	0.611975	3.73797	0.61197	0.22735	0.0100068	0.171193	0.424786	0.0308905	0.270105	-1.01636	-0.581153	0.435202	0.269482	0.26949	0.269472	0.000162262	0.0310454	0.106307	0.000780887	0.149764	0.201423	-0.615479
s__Treponema_succinifaciens	12.9442	0.357745	-12.5865	2.0656	1.47856	2.06559			1.10528e-09	6.27437e-09	1	7.51593e-08	0.875483	12.4611	11.5856	2.38149	2.78414	2.78425	0.713157	7.61407e-06	3.16661e-05	1	3.85462e-05	0.000142497	-14.3319	0	13.4963	3.14835	0.611971	3.14835	5.30872e-06	1	1.81269e-05	2.1299e-05	1	4.59646e-05	-28.2353	-20.1263	8.10905	4.78473	4.78903	4.56649	3.61025e-09	2.63895e-05	0.0757702	2.77989e-07	0.00015631	0.15154	NA
s__Turicibacter_sanguinis	1.0491	0.743837	-0.305268	2.32926	2.32917	2.32929			0.895731	0.964447	1	0.989035	0.492689	1.40058	0.907888	1.36756	1.36766	1.36768	0.718646	0.305804	0.506809	1	0.623337	0.720434	-0.575034	-1.70147	-1.12644	1.721	3.46311	1.72097	0.738284	0.322828	0.512767	0.888443	0.533041	0.661936	-0.364773	-0.509189	-0.144416	0.428411	0.428424	0.428381	0.394516	0.23463	0.736025	0.619953	0.752771	0.841171	-2.12522
																													1.72098
[truncated: 11 more columns]
