# Supplementary material for: Longitudinal Analysis of the Intestinal Microbiota in the Obese Mangalica Pig Reveals Alterations in Bacteria and Bacteriophage Populations Associated With Changes in Body Composition and Diet
Source: Front Cell Infect Microbiol. 2021 Oct 19;11:698657. doi: 10.3389/fcimb.2021.698657 (PMC8560744; doi:10.3389/fcimb.2021.698657)
Supplement: Supplementary file 10 [file Table_5.xlsx]

## Sheet: Sheet1
Table S5. Differential abundance - Time Series Viral Genus
	Initial												1 Week PD												10 Week PD												14 Week PD												18 Week PD
Genus	Log2 Fold Change LF-AL	Log2 Fold Change LF-HF	Log2 Fold Change AL-HF	Standard Error LF-AL	Standard Error LF-HF	Standard Error AL-HF	p value LF-AL	p value LF-HF	p value AL-HF	padj LF-AL	padj LF-HF	padj AL-HF	Log2 Fold Change LF-AL	Log2 Fold Change LF-HF	Log2 Fold Change AL-HF	Standard Error LF-AL	Standard Error LF-HF	Standard Error AL-HF	p value LF-AL	p value LF-HF	p value AL-HF	padj LF-AL	padj LF-HF	padj AL-HF	Log2 Fold Change LF-AL	Log2 Fold Change LF-HF	Log2 Fold Change AL-HF	Standard Error LF-AL	Standard Error LF-HF	Standard Error AL-HF	p value LF-AL	p value LF-HF	p value AL-HF	padj LF-AL	padj LF-HF	padj AL-HF	Log2 Fold Change LF-AL	Log2 Fold Change LF-HF	Log2 Fold Change AL-HF	Standard Error LF-AL	Standard Error LF-HF	Standard Error AL-HF	p value LF-AL	p value LF-HF	p value AL-HF	padj LF-AL	padj LF-HF	padj AL-HF	Log2 Fold Change LF-AL
g__Caudovirales_unclassified	NA	NA	NA	NA	NA	NA	NA	NA	NA	NA	NA	NA	NA	NA	NA	NA	NA	NA	NA	NA	NA	NA	NA	NA	0	-4.58781	-3.70805	4.99745	4.82154	4.82142	1	0.341338	0.441846	1	0.341338	0.638222	NA	NA	NA	NA	NA	NA	NA	NA	NA	NA	NA	NA	NA
g__Muvirus	NA	NA	NA	NA	NA	NA	NA	NA	NA	NA	NA	NA	0	-6.46902	-5.79144	4.99745	4.79348	4.79336	1	0.177161	0.226962	1	0.472431	0.760193	0	-9.58212	-8.70231	4.64642	4.41814	4.41804	1	0.030097	0.0488705	1	0.18036	0.275764	NA	NA	NA	NA	NA	NA	NA	NA	NA	NA	NA	NA	0
g__Myoviridae_unclassified	0.190709	0.926748	0.73604	0.518382	0.519334	0.42336	0.712954	0.0743436	0.0821109	0.802073	0.669093	0.324248	-1.48973	-1.91395	-0.424227	1.39163	1.39056	1.38987	0.284398	0.168702	0.760193	1	0.472431	0.760193	0.492319	0.486942	-0.00537707	0.440876	0.438718	0.444887	0.26413	0.267034	0.990357	0.986524	0.304316	1	0.501019	0.843752	0.342733	0.493315	0.488426	0.499199	0.309812	0.0840792	0.492356	0.413082	0.336317	0.562692	9.34613
g__P1virus	NA	NA	NA	NA	NA	NA	NA	NA	NA	NA	NA	NA	NA	NA	NA	NA	NA	NA	NA	NA	NA	NA	NA	NA	0	-9.75015	-8.87032	4.99745	4.78585	4.78573	1	0.0416215	0.0638117	1	0.18036	0.275764	NA	NA	NA	NA	NA	NA	NA	NA	NA	NA	NA	NA	-7.54363
g__P2virus	-1.08642	-0.655971	0.430448	0.784246	0.786449	0.631156	0.165959	0.404229	0.495239	0.452117	0.727612	0.636736	NA	NA	NA	NA	NA	NA	NA	NA	NA	NA	NA	NA	NA	NA	NA	NA	NA	NA	NA	NA	NA	NA	NA	NA	NA	NA	NA	NA	NA	NA	NA	NA	NA	NA	NA	NA	0
g__Epsilon15virus	NA	NA	NA	NA	NA	NA	NA	NA	NA	NA	NA	NA	NA	NA	NA	NA	NA	NA	NA	NA	NA	NA	NA	NA	NA	NA	NA	NA	NA	NA	NA	NA	NA	NA	NA	NA	NA	NA	NA	NA	NA	NA	NA	NA	NA	NA	NA	NA	-5.05103
g__P22virus	NA	NA	NA	NA	NA	NA	NA	NA	NA	NA	NA	NA	NA	NA	NA	NA	NA	NA	NA	NA	NA	NA	NA	NA	0	-8.91808	-8.03827	4.99745	4.78666	4.78654	1	0.0624465	0.093084	1	0.189617	0.275764	NA	NA	NA	NA	NA	NA	NA	NA	NA	NA	NA	NA	-5.26596
g__C2virus	NA	NA	NA	NA	NA	NA	NA	NA	NA	NA	NA	NA	3.39873	-1.04459	-4.44332	4.82303	4.62514	4.80664	0.481005	0.821317	0.355272	1	0.999394	0.760193	NA	NA	NA	NA	NA	NA	NA	NA	NA	NA	NA	NA	NA	NA	NA	NA	NA	NA	NA	NA	NA	NA	NA	NA	NA
g__Cecivirus	-6.19329	0	6.78108	5.9505	6.12071	4.78766	0.297968	1	0.156669	0.536343	1	0.352505	NA	NA	NA	NA	NA	NA	NA	NA	NA	NA	NA	NA	-0.487613	-0.644756	-0.157142	0.429705	0.42777	0.429075	0.256475	0.131747	0.71419	0.986524	0.214089	0.844043	-1.25278	-0.290619	0.962162	0.854474	0.85457	0.854468	0.142609	0.733799	0.26015	0.380292	0.996322	0.41624	0.916105
g__Hk97virus	-7.16263	-4.5694	2.59323	4.81398	4.82906	3.58313	0.136783	0.344032	0.469229	0.452117	0.727612	0.636736	NA	NA	NA	NA	NA	NA	NA	NA	NA	NA	NA	NA	NA	NA	NA	NA	NA	NA	NA	NA	NA	NA	NA	NA	NA	NA	NA	NA	NA	NA	NA	NA	NA	NA	NA	NA	NA
g__Jerseyvirus	NA	NA	NA	NA	NA	NA	NA	NA	NA	NA	NA	NA	NA	NA	NA	NA	NA	NA	NA	NA	NA	NA	NA	NA	0	-8.18082	-7.30102	4.99745	4.78788	4.78776	1	0.0875154	0.127276	1	0.189617	0.275764	NA	NA	NA	NA	NA	NA	NA	NA	NA	NA	NA	NA	NA
g__Pis4avirus	NA	NA	NA	NA	NA	NA	NA	NA	NA	NA	NA	NA	NA	NA	NA	NA	NA	NA	NA	NA	NA	NA	NA	NA	0	-8.25124	-7.37144	4.99745	4.78773	4.78761	1	0.0848138	0.123636	1	0.189617	0.275764	NA	NA	NA	NA	NA	NA	NA	NA	NA	NA	NA	NA	NA
g__Sfi21dt1virus	1.82967	0.776076	-1.05359	1.43069	1.43063	1.16827	0.200941	0.587494	0.36714	0.452117	0.795242	0.636736	-0.313535	10.7064	11.0199	2.32357	2.34528	2.34528	0.892662	4.99322e-06	2.61732e-06	1	3.99457e-05	2.09386e-05	-2.85804	10.6885	13.5465	2.25143	2.6739	2.67352	0.204287	6.40548e-05	4.04283e-07	0.986524	0.000832713	5.25568e-06	-1.96069	5.12086	7.08155	2.7061	2.711	2.71093	0.468731	0.0589029	0.00899569	0.535693	0.336317	0.0719656	-4.31437
g__Siphoviridae_unclassified	-0.516127	-0.691354	-0.175226	0.583542	0.583917	0.474042	0.37644	0.236416	0.711649	0.564661	0.727612	0.800605	1.16042	1.64262	0.4822	1.39753	1.39686	1.39951	0.406346	0.239619	0.730433	1	0.479239	0.760193	-1.0587	-2.33665	-1.27795	2.17176	2.16701	2.16554	0.625916	0.280907	0.555103	1	0.304316	0.721634	0.873139	-0.147113	-1.02025	0.471475	0.456479	0.471942	0.064036	0.747242	0.0306322	0.380292	0.996322	0.122529	-0.884044
g__Sk1virus	NA	NA	NA	NA	NA	NA	NA	NA	NA	NA	NA	NA	0	-4.48469	-3.80713	4.99745	4.8188	4.81868	1	0.352027	0.429482	1	0.563243	0.760193	NA	NA	NA	NA	NA	NA	NA	NA	NA	NA	NA	NA	NA	NA	NA	NA	NA	NA	NA	NA	NA	NA	NA	NA	NA
g__Tp21virus	NA	NA	NA	NA	NA	NA	NA	NA	NA	NA	NA	NA	NA	NA	NA	NA	NA	NA	NA	NA	NA	NA	NA	NA	NA	NA	NA	NA	NA	NA	NA	NA	NA	NA	NA	NA	NA	NA	NA	NA	NA	NA	NA	NA	NA	NA	NA	NA	-3.80432
g__Cyprinivirus	NA	NA	NA	NA	NA	NA	NA	NA	NA	NA	NA	NA	NA	NA	NA	NA	NA	NA	NA	NA	NA	NA	NA	NA	NA	NA	NA	NA	NA	NA	NA	NA	NA	NA	NA	NA	5.40947	6.34648	0	4.79135	4.79147	4.99745	0.258895	0.185324	1	0.413082	0.494198	1	NA
g__Aviadenovirus	NA	NA	NA	NA	NA	NA	NA	NA	NA	NA	NA	NA	-2.30179	-0.288834	2.01296	3.90193	3.90839	3.90149	0.55525	0.941089	0.605892	1	0.999394	0.760193	NA	NA	NA	NA	NA	NA	NA	NA	NA	NA	NA	NA	NA	NA	NA	NA	NA	NA	NA	NA	NA	NA	NA	NA	NA
g__Mastadenovirus	-3.86618	-2.98187	0.884311	5.95998	5.98833	4.62944	0.516539	0.618522	0.848511	0.664121	0.795242	0.848511	-1.29578	0.00315789	1.29894	4.15048	4.15609	4.15334	0.754888	0.999394	0.754473	1	0.999394	0.760193	4.93455	5.25396	0	4.79614	4.79626	4.99745	0.303546	0.273329	1	0.986524	0.304316	1	1.12538	4.97021	3.84483	4.6659	4.80205	4.86689	0.809406	0.30066	0.42953	0.809406	0.60132	0.562692	NA
g__Betabaculovirus	0	-6.14905	-7.69734	6.12056	5.95274	4.79027	1	0.301614	0.108083	1	0.727612	0.324248	NA	NA	NA	NA	NA	NA	NA	NA	NA	NA	NA	NA	NA	NA	NA	NA	NA	NA	NA	NA	NA	NA	NA	NA	-7.45577	0	7.30894	4.79228	4.99758	4.79228	0.119758	1	0.127222	0.380292	1	0.339259	NA
g__Porprismacovirus	NA	NA	NA	NA	NA	NA	NA	NA	NA	NA	NA	NA	NA	NA	NA	NA	NA	NA	NA	NA	NA	NA	NA	NA	0	-5.59216	-4.71239	4.99745	4.80317	4.80305	1	0.244317	0.326531	1	0.304316	0.530613	-5.82342	0	5.67658	4.80808	4.99758	4.80808	0.225829	1	0.237748	0.413082	1	0.41624	-2.16066
g__Viruses_unclassified	-7.53996	0	8.12776	5.62181	5.80311	4.51444	0.179856	1	0.0717985	0.452117	1	0.324248	NA	NA	NA	NA	NA	NA	NA	NA	NA	NA	NA	NA	0	-7.22744	-6.34764	4.99745	4.79074	4.79062	1	0.131394	0.185166	1	0.214089	0.34388	NA	NA	NA	NA	NA	NA	NA	NA	NA	NA	NA	NA	NA
[truncated: 11 more columns]
